# Supplementary material for: Counterbalancing O‐GlcNAcylation and STAT3 Phosphorylation in Ventral Tegmental Area Dopaminergic Neurons Mediates Behavioral Adaptations to Acute Restraint Stress
Source: Adv Sci (Weinh). 2025 Jul 21;12(39):e02701. doi: 10.1002/advs.202502701 (PMC12533289; doi:10.1002/advs.202502701)
Supplement: Supplementary file 2 — Supporting Information [file ADVS-12-e02701-s002.xlsx]

## Sheet: Key Resources
Key Resources
REAGENT or RESOURCE	SOURCE	IDENTIFIER
Antibodies
Anti-STAT3	Cell Signaling / Thermo Fisher	12640S / MA1-13042
Anti-Phospho-STAT3Tyr705	Cell Signaling	9145S / 4113S
Anti-Phospho-STAT3Ser727	Thermo Fisher	MA5-15208 / MA5-32089
Anti-TH	Sigma	MAB318 / AB152
Anti-HA	Sigma	H6908
Anti-O-GlcNAc	Thermo Fisher	MA1-072
Anti-OGT	Thermo Fisher	PA5-22071
Anti-GABBR2	Thermo Fisher	MA5-42479
Anti-GABRB3	Abcam	ab98968
Anti-IgG	Abcam	ab171870
Anti-Actin	Sigma	A2066
goat anti-rabbit 488	Jackson ImmunoResearch	111-545-144
goat anti-mouse 488	Jackson ImmunoResearch	111-545-003
goat anti-rabbit Cy3	Jackson ImmunoResearch	111-165-144
goat anti-mouse Cy3	Jackson ImmunoResearch	115-165-146
goat anti-rabbit 647	Jackson ImmunoResearch	111-605-144
Chemicals, Peptides, and Recombinant Proteins
protease inhibitors	Roche	4693159001
PhosSTOP	Roche	4906837001
RNase inhibitors	Promega	N2112S
cycloheximide	Cayman	14126
Heparin	Sigma	H0878
Dynabeads Protein G	Invitrogen	10007D
Agilent RNA 6000 Pico Kit	Agilent	5067-1513
DAPI	Roche	10236276001
TRIzol LS	Invitrogen	15596026
mRNA Capture Beads	Vazyme	N403-02
1×HBSS	Thermo Fisher	14025092
BSA	Thermo Fisher	15260037
SPRI beads	Beckman	B23317
EDTA	Sigma	10378-23-1
DTT	Thermo Fisher	R0861
RIPA buffer	Beyotime	P0013B
Bacterial and Viral Strain
pLEGFP-WT-STAT3	addgene	71450
Stat3 S727A pRc/CMV	addgene	8708
pAAV-Ef1a-DIO-EYFP	addgene	27056
pAAV-hSyn-DIO-hM3D(Gq)-mCherry	addgene	44361
pAAV-EFla-DIO-mCherry-WPRE	addgene	50462
pAAV-Ef1a-DIO-EGFP	addgene	37084
pAAV-FLEX-NBL10	addgene	69971
pAAV-CMV-DIO-Mus-2A-EGFP	Obio Technology
pAAV-TH-Cre-WPRE-hGHpA	Obio Technology
pEGFP-OGT-C1	Chinese Academy of Military Medical Sciences, Shanghai, China
Critical Commercial Assays
VAHTS Universal DNA Library Prep Kit for Illumina V3	Vazyme	ND607-01
VAHTS DNA Clean Beads	Vazyme	N411-01
VAHTS DNA Adapters set3 - set6 for lllumina	Vazyme	N805
VAHTS Library Quantification Kit for lllumina	Vazyme	NQ101
VAHTS mRNA-seq V3 Library Kit	Vazyme	NR611-01
VAHTS mRNA Capture Beads	Vazyme	N401-01
VAHTS RNA Adapters set1/set2 for lllumina	Vazyme	N803
HiScript II 1st Strand cDNA Synthesis Kit (+gDNA wiper)	Vazyme	R212-01
Mut Express II Fast Mutagenesis Kit V2	Vazyme	C214-01
In situ Proximity Ligation Assay, Protein Protein Interaction Assay	Sigma	DUO92101
Chromatin Immunoprecipitation (ChIP) Assay Kit	Sigma	17-295
Neural Tissue Dissociation Kits	Miltenyi Biotec	130-092-628
Minute™ Plasma Membrane Protein Isolation and cell fractionation kit	Invent Biotechnologies	SM-005
QuicKey Pro Mouse CORT(Corticosterone) ELISA Kit	Elabscience	E-OSEL-M0001
Experimentalal Models: Organisms/Strains
C57BL/6Smoc-Stat3tm7(flox)Smoc	Shanghai Model Organisms Center	Cat.NO.NM-CKO-200050
B6.129-Ogttm1Gwh/J	The Jackson Laboratory	No. 004860
C57BL/6JCya-Ogaem1flox/Cya	Cyagen	S-CKO-16385
Deposited data
Raw and processed NGS data：RNA-seq_Stress	NCBI Gene Expression Omnibus	GSE276173
Raw and processed NGS data：ATAC-seq	NCBI Gene Expression Omnibus	GSE276171
Raw and processed NGS data：RNA-seq	NCBI Gene Expression Omnibus	GSE276183
Mass spectrometry proteomics data	ProteomeXchange	PXD055720
Software and algorithms
Imaris 9.3.1	Bitplane
SPSS 20.0	IBM
MATLAB R2020a	MathWorks
