# Supplementary material for: Counterbalancing O‐GlcNAcylation and STAT3 Phosphorylation in Ventral Tegmental Area Dopaminergic Neurons Mediates Behavioral Adaptations to Acute Restraint Stress
Source: Adv Sci (Weinh). 2025 Jul 21;12(39):e02701. doi: 10.1002/advs.202502701 (PMC12533289; doi:10.1002/advs.202502701)
Supplement: Supplementary file 3 — Supporting Information [file ADVS-12-e02701-s001.xlsx]

## Sheet: Statistics
Figure	Response variable	groups	n define as	Sample size	Normality Test (Shapiro-Wilk)	Homogeneity of variance (Levene's test )	Statistical test	Test value	p value
Figure 1J	PLA puncta number per TH+ cell	STAT3-OGT-PLA vs.0min	cell	n=240 cells from 6 mice	df=240, P<0.001	F(6,1673)=36.5809,P<0.001	Kruskal–Wallis H test	H=372.8	P<0.001
	PLA puncta intensity per TH+ cell	STAT3-OGT-PLA vs.0min	cell	n=240 cells from 6 mice	df=240, P<0.001	F(6,1673)=13.9116,P<0.001	Kruskal–Wallis H test	H=83.03	P<0.001
Figure 1L	Relative O-GlcNAcylation of STAT3	Restraint vs.Ctrl	sample	n=4	ctrl:df=4,P=0.6895; restraint:df=4,P=0.4057	F(1,6)=15.2115,P=0.0080	Welch's t-test	t=3.076, df=6	P=0.0446
Figure 2K	Intensity of STATS727	Ogtflox+/Y vs.Ogtflox-/Y	sample	n=6	Ogtflox+/Y:df=6,P=0.4867 ; Ogtflox-/Y:df=6,P=0.6357	F(1,10)=3.066,P=0.3891	Two-tailed unpaired Student’s t-test	t=-2.575, df=10	P=0.0276
Figure 3C	PLA puncta number per TH+ cell	p-STAT3S727-PLAvs.0min	cell	n=240 cells from 6 mice	df=240, P<0.001	F(6,1673)=23.2895,P<0.001	Kruskal–Wallis H test	H=350.8	P<0.001
	PLA puncta intensity per TH+ cell	p-STAT3S727-PLAvs.0min	cell	n=240 cells from 6 mice	df=240, P<0.001	F(6,1673)=15.5524,P<0.001	Kruskal–Wallis H test	H=95.04	P<0.001
Figure 3D	PLA puncta number per TH+ cell	p-STAT3Y705-PLAvs.0min	cell	n=240 cells from 6 mice	df=240, P<0.001	F(6,1673)=10.0857,P<0.001	Kruskal–Wallis H test	H=239.3	P<0.001
	PLA puncta intensity per TH+ cell	p-STAT3Y705-PLAvs.0min	cell	n=240 cells from 6 mice	df=240, P<0.001	F(6,1673)=11.6443,P<0.001	Kruskal–Wallis H test	H=91.96	P<0.001
Figure 3G	PLA puncta number per TH+ cell	p-STAT3S727-PLA	cell	n=240 cells from 6 mice	df=240, P<0.001	F(3,956)=27.8944,P<0.001	Scheirer-Ray-Hare Test	Hvirus×treatment= 167.716	P<0.001
	PLA puncta intensity per TH+ cell	p-STAT3S727-PLA	cell	n=240 cells from 6 mice	df=240, P<0.001	F(3,956)=25.7100,P<0.001	Scheirer-Ray-Hare Test	Hvirus×treatment=104.809	P<0.001
Figure 3H	PLA puncta number per TH+ cell	p-STAT3Y705-PLA	cell	n=240 cells from 6 mice	df=240, P<0.001	F(3,956)=18.1520,P<0.001	Scheirer-Ray-Hare Test	Hvirus×treatment=165.556	P<0.001
	PLA puncta intensity per TH+ cell	p-STAT3Y705-PLA	cell	n=240 cells from 6 mice	df=240, P<0.001	F(3,956)=25.4402,P<0.001	Scheirer-Ray-Hare Test	Hvirus×treatment=149.019	P<0.001
Figure 3J	PLA puncta number per TH+ cell	p-STAT3S727-PLA	cell	n=240 cells from 6 mice	df=240, P<0.001	F(3,956)=21.4285,P<0.001	Scheirer-Ray-Hare Test	Hgenotype×treatment=121.983	P<0.001
	PLA puncta intensity per TH+ cell	p-STAT3S727-PLA	cell	n=240 cells from 6 mice	df=240, P<0.001	F(3,956)=36.1714,P<0.001	Scheirer-Ray-Hare Test	Hgenotype×treatment=73.399	P<0.001
Figure 3K	PLA puncta number per TH+ cell	p-STAT3Y705-PLA	cell	n=240 cells from 6 mice	df=240, P<0.001	F(3,956)=23.3650,P<0.001	Scheirer-Ray-Hare Test	Hgenotype×treatment=199.953	P<0.001
	PLA puncta intensity per TH+ cell	p-STAT3Y705-PLA	cell	n=240 cells from 6 mice	df=240, P<0.001	F(3,956)=12.3926,P<0.001	Scheirer-Ray-Hare Test	Hgenotype×treatment=91.228	P<0.001
Figure 4C	AUC	Restraint vs. Stat3flox-/-_mCherry	mouse	n=6	Stat3flox-/-_mCherry: df=6,P=0.556 ; Stat3flox+/+_mCherry: df=6,P=0.189; Stat3flox+/+__STAT3: df=6,P=0.079; Stat3flox+/+_STAT3S727A: df=6,P=0.217;	F(3,20)=3.048,P=0.052	One-way ANOVA	F(3,20) = 9.014	P<0.001
		Release vs. Stat3flox-/-_mCherry	mouse	n=6	Stat3flox-/-_mCherry: df=6,P=0.201 ; Stat3flox+/+_mCherry: df=6,P=0.269; Stat3flox+/+__STAT3: df=6,P=0.251; Stat3flox+/+_STAT3S727A: df=6,P=0.384;	F(3,20)=2.226,P=0.117	One-way ANOVA	F(3,20) = 6.837	P = 0.0024
Figure 4D	Average△F/F (%)	Restraint vs. Stat3flox-/-_mCherry	mouse	n=6	Stat3flox-/-_mCherry: df=6,P=0.556 ; Stat3flox+/+_mCherry: df=6,P=0.189; Stat3flox+/+__STAT3: df=6,P=0.079; Stat3flox+/+_STAT3S727A: df=6,P=0.217;	F(3,20)=3.048,P=0.0524	One-way ANOVA	F(3,20) = 9.015	P<0.001
		Release vs. Stat3flox-/-_mCherry	mouse	n=6	Stat3flox-/-_mCherry: df=6,P=0.169 ; Stat3flox+/+_mCherry: df=6,P=0.489; Stat3flox+/+__STAT3: df=6,P=0.25; Stat3flox+/+_STAT3S727A: df=6,P=0.384;	F(3,20)=1.136,P=0.358	One-way ANOVA	F(3,20) = 5.521	P = 0.0063
Figure 4G	AUC	Restraint vs. Stat3flox-/-_mCherry	mouse	n=5	Stat3flox-/-_mCherry: df=5,P=0.6600 ; Stat3flox+/+_mCherry: df=5,P=0.574; Stat3flox+/+__STAT3: df=5,P=0.621; Stat3flox+/+_STAT3S727A: df=5,P=0.523;	F(3,16)=5.830,P= 0.007	Welch's ANOVA	F(3,16) = 8.896	P = 0.0011
		Release vs. Stat3flox-/-_mCherry	mouse	n=5	Stat3flox-/-_mCherry: df=5,P=0.085 ; Stat3flox+/+_mCherry: df=5,P=0.396; Stat3flox+/+__STAT3: df=5,P=0.731; Stat3flox+/+_STAT3S727A: df=5,P=0.212;	F(3,16)=1.841,P= 0.180	One-way ANOVA	F(3,16) = 8.986	P = 0.0010
Figure 4H	Average△F/F (%)	Restraint vs. Stat3flox-/-_mCherry	mouse	n=5	Stat3flox-/-_mCherry: df=5,P=0.660 ; Stat3flox+/+_mCherry: df=5,P=0.453; Stat3flox+/+__STAT3: df=5,P=0.483; Stat3flox+/+_STAT3S727A: df=5,P=0.079;	F(3,16)=4.365,P= 0.020	Welch's ANOVA	F(3,16) = 8.297	P=0.0015
		Release vs. Stat3flox-/-_mCherry	mouse	n=5	Stat3flox-/-_mCherry: df=5,P=0.085 ; Stat3flox+/+_mCherry: df=5,P=0.107; Stat3flox+/+__STAT3: df=5,P=0.646; Stat3flox+/+_STAT3S727A: df=5,P=0.213;	F(3,16)=1.639,P= 0.220	One-way ANOVA	F(3,16) = 9.745	P<0.001
Figure 5C	Total distance (m)	Stat3flox-/-_EGFP ctrl vs. restraint	mouse	n=12	Stat3flox-/-_EGFP ctrl:df=12,P=0.077; restraint:df=12,P=0.369	F(1,22)=0.584,P= 0.453	Two-tailed unpaired Student’s t-test	t=1.483, df=22	P = 0.152
		Stat3flox+/+_EGFP ctrl vs. restraint	mouse	n=12	Stat3flox+/+_EGFP ctrl:df=12,P=0.273; restraint:df=12,P=0.038	F(1,22)=0.389,P= 0.539	Mann-Whitney U test	Z=1.56	P = 0.126
		Stat3flox+/+_STAT3 ctrl vs. restraint	mouse	n=12	Stat3flox+/+_STAT3 ctrl:df=12,P=0.828; restraint:df=12,P=0.021	F(1,22)=0.9510,P= 0.3401	Mann-Whitney U test	Z=0.462	P = 0.665
		Stat3flox+/+_STAT3S727A ctrl vs. restraint	mouse	n=12	Stat3flox+/+_STAT3S727A ctrl:df=12,P=0.916; restraint:df=12,P=0.049	F(1,22)=0.5178,P= 0.4793	Mann-Whitney U test	Z=0.808	P = 0.436
	Center times (s)	Stat3flox-/-_EGFP ctrl vs. restraint	mouse	n=12	Stat3flox-/-_EGFP ctrl:df=12,P=0.547; restraint:df=12,P=0.008	F(1,22)=2.4718,P= 0.1302	Mann-Whitney U test	Z=3.060	P = 0.002
		Stat3flox+/+_EGFP ctrl vs. restraint	mouse	n=12	Stat3flox+/+_EGFP ctrl:df=12,P=0.225; restraint:df=12,P=0.797	F(1,22)=0.064,P= 0.803	Two-tailed unpaired Student’s t-test	t=0.621, df=22	P = 0.541
		Stat3flox+/+_STAT3 ctrl vs. restraint	mouse	n=12	Stat3flox+/+_STAT3 ctrl:df=12,P=0.365; restraint:df=12,P=0.760	F(1,22)=0.103,P= 0.752	Two-tailed unpaired Student’s t-test	t=3.040, df=22	P = 0.006
		Stat3flox+/+_STAT3S727A ctrl vs. restraint	mouse	n=12	Stat3flox+/+_STAT3S727A ctrl:df=12,P=0.210; restraint:df=12,P=0.659	F(1,22)=0.012,P= 0.914	Two-tailed unpaired Student’s t-test	t=-0.358, df=22	P = 0.723
Figure 5E	Open arms times (s)	Stat3flox-/-_EGFP ctrl vs. restraint	mouse	n=12	Stat3flox-/-_EGFP ctrl:df=12,P=0.980; restraint:df=12,P=0.414	F(1,22)=0.403,P= 0.532	Two-tailed unpaired Student’s t-test	t=6.488, df=22	P<0.001
		Stat3flox+/+_EGFP ctrl vs. restraint	mouse	n=12	Stat3flox+/+_EGFP ctrl:df=12,P=0.546; restraint:df=12,P=0.797	F(1,22)=1.373,P= 0.254	Two-tailed unpaired Student’s t-test	t=0.797, df=22	P = 0.434
		Stat3flox+/+_STAT3 ctrl vs. restraint	mouse	n=12	Stat3flox+/+_STAT3 ctrl:df=12,P=0.448; restraint:df=12,P=0.317	F(1,22)=0.823,P= 0.374	Two-tailed unpaired Student’s t-test	t=5.134, df=22	P<0.001
		Stat3flox+/+_STAT3S727A ctrl vs. restraint	mouse	n=12	Stat3flox+/+_STAT3S727A ctrl:df=12,P=0.030; restraint:df=12,P=0.381	F(1,22)=0.0042,P= 0.9491	Mann-Whitney U test	Z=-0.173	P = 0.885
	Open arms entries (%)	Stat3flox-/-_EGFP ctrl vs. restraint	mouse	n=12	Stat3flox-/-_EGFP ctrl:df=12,P=0.518; restraint:df=12,P=0.338	F(1,22)=0.0053,P= 0.943	Two-tailed unpaired Student’s t-test	t=3.29, df=22	P = 0.0034
		Stat3flox+/+_EGFP ctrl vs. restraint	mouse	n=12	Stat3flox+/+_EGFP ctrl:df=12,P=0.076; restraint:df=12,P=0.007	F(1,22)=0.1104,P= 0.743	Two-tailed unpaired Student’s t-test	t=0.8447, df=22	P = 0.4074
		Stat3flox+/+_STAT3 ctrl vs. restraint	mouse	n=12	Stat3flox+/+_STAT3 ctrl:df=12,P=0.558; restraint:df=12,P=0.870	F(1,22)=0.1180,P= 0.734	Two-tailed unpaired Student’s t-test	t=4.418, df=22	P<0.001
		Stat3flox+/+_STAT3S727A ctrl vs. restraint	mouse	n=12	Stat3flox+/+_STAT3S727A ctrl:df=12,P=0.327; restraint:df=12,P=0.427	F(1,22)=0.0060,P= 0.939	Two-tailed unpaired Student’s t-test	t=0.240, df=22	P = 0.812
Figure 5G	Sniff times (s)	Stat3flox-/-_EGFP ctrl Mouse vs. Empty	mouse	n=12	Stat3flox-/-_EGFP ctrl Empty:df=12,P=0.1450 ; Mouse:df=12,P=0.3151	F(1,22)=2.6997,P= 0.1146	Two-tailed unpaired Student’s t-test	t=-10.07, df=22	P<0.001
		Stat3flox-/-_EGFP restraint Mouse vs. Empty	mouse	n=12	Stat3flox-/-_EGFP restraint Empty:df=12,P=0.1254 ; Mouse:df=12,P=0.8407	F(1,22)=0.0060,P= 0.6321	Two-tailed unpaired Student’s t-test	t=-1.7217, df=22	P = 0.0992
		Stat3flox+/+_EGFP ctrl Mouse vs. Empty	mouse	n=12	Stat3flox+/+_EGFP ctrl Empty:df=12,P=0.4511; Mouse:df=12,P=0.3512	F(1,22)=8.8291,P= 0.0070	Welch's t-test	t=-7.1523, df=22	P<0.001
		Stat3flox+/+_EGFP restraint Mouse vs. Empty	mouse	n=12	Stat3flox+/+_EGFP restraint Empty:df=12,P=0.033; Mouse:df=12,P=0.002	F(1,22)=1.772,P= 0.197	Mann-Whitney U test	Z=-3.87	P<0.001
		Stat3flox+/+_STAT3 ctrl Mouse vs. Empty	mouse	n=12	Stat3flox+/+_STAT3 ctrl Empty:df=12,P=0.9672; Mouse:df=12,P=0.6676	F(1,22)=2.1401,P= 0.1576	Two-tailed unpaired Student’s t-test	t=-9.7014, df=22	P<0.001
		Stat3flox+/+_STAT3 restraint Mouse vs. Empty	mouse	n=12	Stat3flox+/+_STAT3 restraint Empty:df=12,P=0.9563 ; Mouse:df=12,P=0.5962	F(1,22)=0.5370,P= 0.4714	Two-tailed unpaired Student’s t-test	t=-1.4213, df=22	P =0.1693
		Stat3flox+/+_STAT3S727A ctrl Mouse vs. Empty	mouse	n=12	Stat3flox+/+_STAT3S727A ctrl Empty:df=12,P=0.919; Mouse:df=12,P=0.581	F(1,22)=9.795,P= 0.0049	Welch's t-test	t=-8.34, df=22	P<0.001
		Stat3flox+/+_STAT3S727A restraint Mouse vs. Empty	mouse	n=12	Stat3flox+/+_STAT3S727A restraint Empty:df=12,P=0.938; Mouse:df=12,P=0.159	F(1,22)=12.018,P= 0.0022	Welch's t-test	t=-8.085, df=22	P<0.001
Figure 5I	Pre-test: CPP Score (s)	Stat3flox-/-_EGFP ctrl vs. restraint	mouse	n=12	Stat3flox-/-_EGFP ctrl:df=12,P=0.048; restraint:df=12,P=0.211	F(1,22)=0.6211,P= 0.4391	Mann-Whitney U test	Z=-0.577	P= 0.583
		Stat3flox+/+_EGFP ctrl vs. restraint	mouse	n=12	Stat3flox+/+_EGFP ctrl:df=12,P=0.110; restraint:df=12,P=0.823	F(1,22)=0.065,P= 0.801	Two-tailed unpaired Student’s t-test	t=0.064, df=22	P = 0.949
		Stat3flox+/+_STAT3 ctrl vs. restraint	mouse	n=12	Stat3flox+/+_STAT3 ctrl:df=12,P=0.758; restraint:df=12,P=0.460	F(1,22)=1.472,P= 0.238	Two-tailed unpaired Student’s t-test	t=0.023, df=22	P = 0.982
		Stat3flox+/+_STAT3S727A ctrl vs. restraint	mouse	n=12	Stat3flox+/+_STAT3S727A ctrl:df=12,P=0.562; restraint:df=12,P=0.036	F(1,22)=0.1569,P= 0.6959	Mann-Whitney U test	Z=-0.115	P = 0.931
Figure 5J	Test: CPP Score (s)	Stat3flox-/-_EGFP ctrl vs. restraint	mouse	n=12	Stat3flox-/-_EGFP ctrl:df=12,P=0.649; restraint:df=12,P=0.387	F(1,22)=0.983,P=0.332	Two-tailed unpaired Student’s t-test	t=3.300, df=22	P = 0.003
		Stat3flox+/+_EGFP ctrl vs. restraint	mouse	n=12	Stat3flox+/+_EGFP ctrl:df=12,P=0.126; restraint:df=12,P=0.148	F(1,22)=0.624,P= 0.438	Two-tailed unpaired Student’s t-test	t=-0.078, df=22	P = 0.939
		Stat3flox+/+_STAT3 ctrl vs. restraint	mouse	n=12	Stat3flox+/+_STAT3 ctrl:df=12,P=0.001; restraint:df=12,P=0.031	F(1,22)=5.0190,P= 0.0355	Mann-Whitney U test	Z=2.021	P = 0.046
		Stat3flox+/+_STAT3S727A ctrl vs. restraint	mouse	n=12	Stat3flox+/+_STAT3S727A ctrl:df=12,P=0.012; restraint:df=12,P=0.091	F(1,22)=0.0018,P= 0.9666	Mann-Whitney U test	Z=-0.924	P = 0.371
Figure 6C	Total distance (m)	EGFP ctrl vs. restraint	mouse	n=10	EGFP ctrl:df=10,P=0.182; restraint:df=10,P=0.118	F(1,18)= 0.060,P= 0.810	Two-tailed unpaired Student’s t-test	t=0.784, df=18	P = 0.443
		OGT ctrl vs. restraint	mouse	n=10	OGT ctrl:df=10,P=0.661; restraint:df=10,P=0.858	F(1,18)= 0.993,P= 0.332	Two-tailed unpaired Student’s t-test	t=1.155, df=18	P = 0.269
		OGT+STAT3S727D ctrl vs. restraint	mouse	n=10	STAT3S727D ctrl:df=10,P=0.128; restraint:df=10,P=0.216	F(1,18)= 0.630,P= 0.438	Two-tailed unpaired Student’s t-test	t=0.5343, df=18	P = 0.5997
		OGT+STAT3S727A ctrl vs. restraint	mouse	n=10	STAT3S727A ctrl:df=10,P=0.782; restraint:df=10,P=0.077	F(1,18)= 0.052,P= 0.822	Two-tailed unpaired Student’s t-test	t=1.650, df=18	P = 0.116
	Center times (s)	EGFP ctrl vs. restraint	mouse	n=10	EGFP ctrl:df=10,P=0.884; restraint:df=10,P=0.407	F(1,18)= 2.027,P= 0.172	Two-tailed unpaired Student’s t-test	t=4.025, df=18	P<0.001
		OGT ctrl vs. restraint	mouse	n=10	OGT ctrl:df=10,P=0.346; restraint:df=10,P=0.271	F(1,18)= 0.084,P= 0.775	Two-tailed unpaired Student’s t-test	t=0.220, df=18	P = 0.828
		OGT+STAT3S727D ctrl vs. restraint	mouse	n=10	STAT3S727D ctrl:df=10,P=0.330; restraint:df=10,P=0.003	F(1,18)= 3.647,P= 0.072	Mann-Whitney U test	Z=-2.721	P = 0.0052
		OGT+STAT3S727A ctrl vs. restraint	mouse	n=10	STAT3S727A ctrl:df=10,P=0.679; restraint:df=10,P=0.750	F(1,18)= 0.068,P= 0.798	Two-tailed unpaired Student’s t-test	t=-0.014, df=18	P = 0.989
Figure 6E	Open arms times (s)	EGFP ctrl vs. restraint	mouse	n=10	EGFP ctrl:df=10,P=0.986; restraint:df=10,P=0.720	F(1,18)= 0.031,P= 0.862	Two-tailed unpaired Student’s t-test	t=4.119, df=18	P<0.001
		OGT ctrl vs. restraint	mouse	n=10	OGT ctrl:df=10,P=0.991; restraint:df=10,P=0.463	F(1,18)= 0.050,P= 0.826	Two-tailed unpaired Student’s t-test	t=0.864, df=18	P = 0.399
		OGT+STAT3S727D ctrl vs. restraint	mouse	n=10	STAT3S727D ctrl:df=10,P=0.270 ; restraint:df=10,P=0.013	F(1,18)= 0.958,P= 0.341	Mann-Whitney U test	Z=-3.250	P<0.001
		OGT+STAT3S727A ctrl vs. restraint	mouse	n=10	STAT3S727A ctrl:df=10,P=0.389 ; restraint:df=10,P=0.379	F(1,18)= 0.065,P= 0.802	Two-tailed unpaired Student’s t-test	t=0.537, df=18	P = 0.598
	Open arms entries (%)	EGFP ctrl vs. restraint	mouse	n=10	EGFP ctrl:df=10,P=0.596 ; restraint:df=10,P=0.355	F(1,18)= 0.1883,P= 0.6695	Two-tailed unpaired Student’s t-test	t=4.47, df=18	P<0.001
		OGT ctrl vs. restraint	mouse	n=10	OGT ctrl:df=10,P=0.549 ; restraint:df=10,P=0.091	F(1,18)= 0.0188,P= 0.8926	Two-tailed unpaired Student’s t-test	t=0.2700, df=18	P = 0.7902
		OGT+STAT3S727D ctrl vs. restraint	mouse	n=10	STAT3S727D ctrl:df=10,P=0.976; restraint:df=10,P=0.134	F(1,18)= 0.00026,P= 0.9874	Two-tailed unpaired Student’s t-test	t=4.05, df=18	P<0.001
		OGT+STAT3S727A ctrl vs. restraint	mouse	n=10	STAT3S727A ctrl:df=10,P=0.237; restraint:df=10,P=0.457	F(1,18)= 1.0409,P= 0.3211	Two-tailed unpaired Student’s t-test	t=-0.975, df=18	P = 0.343
Figure 6G	Sniff times (s)	EGFP ctrl Mouse vs. Empty	mouse	n=10	EGFP ctrl Empty:df=10,P=0.172 ; Mouse:df=10,P=0.006	F(1,18)=4.069,P= 0.059	Mann-Whitney U test	Z=-3.78	P<0.001
		EGFP restraint Mouse vs. Empty	mouse	n=10	EGFP restraint Empty:df=10,P=0.198; Mouse:df=10,P=0.447	F(1,18)=2.375,P= 0.141	Two-tailed unpaired Student’s t-test	t=-0.410, df=18	P = 0.687
		OGT ctrl Mouse vs. Empty	mouse	n=10	OGT ctrl Empty:df=10,P=0.458 ; Mouse:df=10,P=0.287	F(1,18)=2.908,P= 0.105	Two-tailed unpaired Student’s t-test	t=-8.569, df=18	P<0.001
		OGT restraint Mouse vs. Empty	mouse	n=10	OGT restraint Empty:df=10,P=0.090 ; Mouse:df=10,P=0.160	F(1,18)=2.290,P= 0.148	Two-tailed unpaired Student’s t-test	t=-5.129, df=18	P<0.001
		STAT3S727D ctrl Mouse vs. Empty	mouse	n=10	STAT3S727D ctrl Empty:df=10,P=0.397 ; Mouse:df=10,P=0.149	F(1,18)=1.686,P= 0.211	Two-tailed unpaired Student’s t-test	t=8.587, df=18	P<0.001
		STAT3S727D restraint Mouse vs. Empty	mouse	n=10	STAT3S727D restraint Empty:df=10,P=0.971 ; Mouse:df=10,P=0.831	F(1,18)=0.161,P= 0.693	Two-tailed unpaired Student’s t-test	t=1.629, df=18	P = 0.1208
		STAT3S727A ctrl Mouse vs. Empty	mouse	n=10	STAT3S727A ctrl Empty:df=10,P=0.037 ; Mouse:df=10,P=0.829	F(1,18)=1.372,P= 0.257	Mann-Whitney U test	Z=-3.40	P<0.001
		STAT3S727A restraint Mouse vs. Empty	mouse	n=10	STAT3S727A restraint Empty:df=10,P=0.072 ; Mouse:df=10,P=0.475	F(1,18)=1.685,P= 0.211	Two-tailed unpaired Student’s t-test	t=-3.756, df=18	P=0.0014
Figure 6H	Pre-test: CPP Score (s)	EGFP ctrl vs. restraint	mouse	n=10	EGFP ctrl:df=10,P=0.649; restraint:df=10,P=0.583	F(1,18)= 2.340,P= 0.143	Two-tailed unpaired Student’s t-test	t=-0.03, df=18	P = 0.977
		OGT ctrl vs. restraint	mouse	n=10	OGT ctrl:df=10,P=0.082; restraint:df=10,P=0.664	F(1,18)= 0.003,P= 0.954	Two-tailed unpaired Student’s t-test	t=0.30, df=18	P = 0.765
		OGT+STAT3S727D ctrl vs. restraint	mouse	n=10	STAT3S727D ctrl:df=10,P=0.248; restraint:df=10,P=0.579	F(1,18)= 0.336,P= 0.569	Two-tailed unpaired Student’s t-test	t=0.2795, df=18	P = 0.7831
		OGT+STAT3S727A ctrl vs. restraint	mouse	n=10	STAT3S727A ctrl:df=10,P=0.619; restraint:df=10,P=0.474	F(1,18)= 6.018,P= 0.025	Welch's t-test	t=0.37, df=18	P = 0.719
Figure 6I	Test: CPP Score (s)	EGFP ctrl vs. restraint	mouse	n=10	EGFP ctrl:df=10,P=0.155; restraint:df=10,P=0.175	F(1,18)= 1.027,P= 0.324	Two-tailed unpaired Student’s t-test	t=3.54, df=18	P = 0.0024
		OGT ctrl vs. restraint	mouse	n=10	OGT ctrl:df=10,P=0.453 ; restraint:df=10,P=0.350	F(1,18)= 2.873,P= 0.107	Two-tailed unpaired Student’s t-test	t=-0.58, df=18	P = 0.570
		OGT+STAT3S727D ctrl vs. restraint	mouse	n=10	STAT3S727D ctrl:df=10,P=0.059; restraint:df=10,P=0.979	F(1,18)= 2.822,P= 0.110	Two-tailed unpaired Student’s t-test	t=-3.329, df=18	P = 0.0037
		OGT+STAT3S727A ctrl vs. restraint	mouse	n=10	STAT3S727A ctrl:df=10,P=0.434; restraint:df=10,P=0.266	F(1,18)= 0.067,P= 0.798	Two-tailed unpaired Student’s t-test	t=0.15, df=18	P = 0.882
Figure 7C	Total distance (m)	Ogaflox-/-_EGFP ctrl vs. restraint	mouse	n=12	Ogaflox-/-_EGFP ctrl:df=12,P=0.2381; restraint:df=12,P=0.5880	F(1,22)=0.0301,P= 0.8638	Two-tailed unpaired Student’s t-test	t=1.3171, df=22	P = 0.2014
		Ogaflox+/+_EGFP ctrl vs. restraint	mouse	n=12	Ogaflox+/+_EGFP ctrl:df=12,P=0.1476; restraint:df=12,P=0.3381	F(1,22)=0.5592,P= 0.4625	Two-tailed unpaired Student’s t-test	t=0.5023, df=22	P = 0.6205
		Ogaflox+/+_STAT3S727D ctrl vs. restraint	mouse	n=12	Ogaflox+/+_STAT3S727D ctrl:df=12,P=0.641; restraint:df=12,P=0.025	F(1,22)=0.483 ,P= 0.494	Mann-Whitney U test	Z=-1.559	P = 0.128
		Ogaflox+/+_STAT3S727A ctrl vs. restraint	mouse	n=12	Ogaflox+/+_STAT3S727A ctrl:df=12,P=0.2519; restraint:df=12,P=0.0185	F(1,22)=2.3502,P= 0.1395	Mann-Whitney U test	Z=0.8660	P = 0.4025
	Center times (s)	Ogaflox-/-_EGFP ctrl vs. restraint	mouse	n=12	Ogaflox-/-_EGFP ctrl:df=12,P=0.1351; restraint:df=12,P=0.3587	F(1,22)=0.1830,P= 0.6729	Two-tailed unpaired Student’s t-test	t=2.5027, df=22	P = 0.0202
		Ogaflox+/+_EGFP ctrl vs. restraint	mouse	n=12	Ogaflox+/+_EGFP ctrl:df=12,P=0.2043; restraint:df=12,P=0.2274	F(1,22)=1.6743,P= 0.2091	Two-tailed unpaired Student’s t-test	t=-1.0353, df=22	P = 0.3118
		Ogaflox+/+_STAT3S727D ctrl vs. restraint	mouse	n=12	Ogaflox+/+_STAT3S727D ctrl:df=12,P=0.234 ; restraint:df=12,P=0.687	F(1,22)=3.949,P= 0.059	Two-tailed unpaired Student’s t-test	t=4.669, df=22	P<0.001
		Ogaflox+/+_STAT3S727A ctrl vs. restraint	mouse	n=12	Ogaflox+/+_STAT3S727A ctrl:df=12,P=0.9871; restraint:df=12,P=0.9461	F(1,22)=1.8964,P= 0.1823	Two-tailed unpaired Student’s t-test	t=0.5752, df=22	P = 0.5710
Figure 7E	Open arms times (s)	Ogaflox-/-_EGFP ctrl vs. restraint	mouse	n=12	Ogaflox-/-_EGFP ctrl:df=12,P=0.3298; restraint:df=12,P=0.6299	F(1,22)=2.8825,P= 0.1036	Two-tailed unpaired Student’s t-test	t=2.2267, df=22	P = 0.0365
		Ogaflox+/+_EGFP ctrl vs. restraint	mouse	n=12	Ogaflox+/+_EGFP ctrl:df=12,P=0.9606; restraint:df=12,P=0.7893	F(1,22)=0.4423,P= 0.5129	Two-tailed unpaired Student’s t-test	t=-0.7658, df=22	P = 0.4519
		Ogaflox+/+_STAT3S727D ctrl vs. restraint	mouse	n=12	Ogaflox+/+_STAT3S727D ctrl:df=12,P=0.085; restraint:df=12,P=0.603	F(1,22)=0.171,P= 0.687	Two-tailed unpaired Student’s t-test	t=3.491, df=22	P = 0.0021
		Ogaflox+/+_STAT3S727A ctrl vs. restraint	mouse	n=12	Ogaflox+/+_STAT3S727A ctrl:df=12,P=0.8835; restraint:df=12,P=0.4785	F(1,22)=0.6489,P= 0.4291	Two-tailed unpaired Student’s t-test	t=0.8692, df=22	P = 0.3941
	Open arms entries (%)	Ogaflox-/-_EGFP ctrl vs. restraint	mouse	n=12	Ogaflox-/-_EGFP ctrl:df=12,P=0.518; restraint:df=12,P=0.890	F(1,22)=1.065,P= 0.313	Two-tailed unpaired Student’s t-test	t=3.91, df=22	P<0.001
		Ogaflox+/+_EGFP ctrl vs. restraint	mouse	n=12	Ogaflox+/+_EGFP ctrl:df=12,P=0.214; restraint:df=12,P=0.628	F(1,22)=0.0134,P= 0.9089	Two-tailed unpaired Student’s t-test	t=-1.21, df=22	P = 0.238
		Ogaflox+/+_STAT3S727D ctrl vs. restraint	mouse	n=12	Ogaflox+/+_STAT3S727D ctrl:df=12,P=0.903 ; restraint:df=12,P=0.663	F(1,22)=0.7866,P= 0.3847	Two-tailed unpaired Student’s t-test	t=5.59, df=22	P<0.001
		Ogaflox+/+_STAT3S727A ctrl vs. restraint	mouse	n=12	Ogaflox+/+_STAT3S727A ctrl:df=12,P=0.651; restraint:df=12,P=0.956	F(1,22)=1.0592,P= 0.3146	Two-tailed unpaired Student’s t-test	t=-0.17, df=22	P = 0.867
Figure 7G	Sniff times (s)	Ogaflox-/-_EGFP ctrl Mouse vs. Empty	mouse	n=12	Ogaflox-/-_EGFP ctrl Empty:df=12,P=0.0234 ; Mouse:df=12,P=0.6090	F(1,22)=1.4042,P= 0.2487	Mann-Whitney U test	Z=-4.1569	P<0.001
		Ogaflox-/-_EGFP restraint Mouse vs. Empty	mouse	n=12	Ogaflox-/-_EGFP restraint Empty:df=12,P=0.2437 ; Mouse:df=12,P=0.3814	F(1,22)=0.1230,P= 0.7291	Two-tailed unpaired Student’s t-test	t=-0.4751, df=22	P = 0.6394
		Ogaflox+/+_EGFP ctrl Mouse vs. Empty	mouse	n=12	Ogaflox+/+_EGFP ctrl Empty:df=12,P=0.0925; Mouse:df=12,P=0.5569	F(1,22)=2.7486,P= 0.1115	Two-tailed unpaired Student’s t-test	t=-5.4814, df=22	P<0.001
		Ogaflox+/+_EGFP restraint Mouse vs. Empty	mouse	n=12	Ogaflox+/+_EGFP restraint Empty:df=12,P=0.7139; Mouse:df=12,P=0.6712	F(1,22)=1.0085,P= 0.3262	Two-tailed unpaired Student’s t-test	t=-9.1798, df=22	P<0.001
		Ogaflox+/+_STAT3S727D ctrl Mouse vs. Empty	mouse	n=12	Ogaflox+/+_STAT3S727D ctrl Empty:df=12,P=0.742 ; Mouse:df=12,P=0.315	F(1,22)=5.138,P=0.034	Welch's t-test	t=5.073, df=22	P<0.001
		Ogaflox+/+_STAT3S727D restraint Mouse vs. Empty	mouse	n=12	Ogaflox+/+_STAT3S727D restraint Empty:df=12,P=0.545; Mouse:df=12,P=0.571	F(1,22)=1.219,P=0.282	Two-tailed unpaired Student’s t-test	t=0.1228, df=22	P = 0.9034
		Ogaflox+/+_STAT3S727A ctrl Mouse vs. Empty	mouse	n=12	Ogaflox+/+_STAT3S727A ctrl Empty:df=12,P=0.3402; Mouse:df=12,P=0.2361	F(1,22)=5.1312,P= 0.0337	Welch's t-test	t=-4.1954, df=22	P<0.001
		Ogaflox+/+_STAT3S727A restraint Mouse vs. Empty	mouse	n=12	Ogaflox+/+_STAT3S727A restraint Empty:df=12,P=0.2849; Mouse:df=12,P=0.1708	F(1,22)=8.9537,P= 0.0067	Welch's t-test	t=-4.9189, df=22	P<0.001
Figure 7H	Pre-test: CPP Score (s)	Ogaflox-/-_EGFP ctrl vs. restraint	mouse	n=12	Ogaflox-/-_EGFP ctrl:df=12,P=0.5581; restraint:df=12,P=0.4104	F(1,22)=0.0361,P= 0.8511	Two-tailed unpaired Student’s t-test	t=0.0731, df=22	P= 0.9424
		Ogaflox+/+_EGFP ctrl vs. restraint	mouse	n=12	Ogaflox+/+_EGFP ctrl:df=12,P=0.2633; restraint:df=12,P=0.3845	F(1,22)=0.1776,P= 0.6775	Two-tailed unpaired Student’s t-test	t=0.0981, df=22	P = 0.9227
		Ogaflox+/+_STAT3S727D ctrl vs. restraint	mouse	n=12	Ogaflox+/+_STAT3S727D ctrl:df=12,P=0.415; restraint:df=12,P=0.623	F(1,22)=0.000109,P= 0.992	Two-tailed unpaired Student’s t-test	t=0.1354, df=22	P = 0.8935
		Ogaflox+/+_STAT3S727A ctrl vs. restraint	mouse	n=12	Ogaflox+/+_STAT3S727A ctrl:df=12,P=0.3368; restraint:df=12,P=0.2151	F(1,22)=1.0198,P= 0.3235	Two-tailed unpaired Student’s t-test	t=-0.1085, df=22	P = 0.9145
Figure 7I	Test: CPP Score (s)	Ogaflox-/-_EGFP ctrl vs. restraint	mouse	n=12	Ogaflox-/-_EGFP ctrl:df=12,P=0.7258; restraint:df=12,P=0.2198	F(1,22)=2.6018,P= 0.1210	Two-tailed unpaired Student’s t-test	t=4.9963, df=22	P<0.001
		Ogaflox+/+_EGFP ctrl vs. restraint	mouse	n=12	Ogaflox+/+_EGFP ctrl:df=12,P=0.3173; restraint:df=12,P=0.9206	F(1,22)=0.3047,P= 0.5865	Two-tailed unpaired Student’s t-test	t=0.0305, df=22	P = 0.9759
		Ogaflox+/+_STAT3S727D ctrl vs. restraint	mouse	n=12	Ogaflox+/+_STAT3S727D ctrl:df=12,P=0.990; restraint:df=12,P=0.502	F(1,22)=0.583,P= 0.453	Two-tailed unpaired Student’s t-test	t=4.766, df=22	P<0.001
		Ogaflox+/+_STAT3S727A ctrl vs. restraint	mouse	n=12	Ogaflox+/+_STAT3S727A ctrl:df=12,P=0.0181; restraint:df=12,P=0.1990	F(1,22)=0.3498,P= 0.5603	Mann-Whitney U test	Z=0.3464	P = 0.7507
Figure 8F	Relative protein levels (GABBR2)	OGT vs.EGFP	sample	n=4	EGFP_Ctrl: df=4,P=0.845 ; EGFP_Restraint: df=4,P=0.166 OGT_Ctrl: df=4,P=0.187 ; OGT_Restraint: df=4,P=0.933	F(3,12)=0.166,P=0.917	Two-way ANOVA	Fvirus×treatment (3,12) = 27.52	P<0.001
Figure 8G	Relative protein levels (GABRB3)	OGT vs.EGFP	sample	n=4	EGFP_Ctrl: df=4,P=0.145 ; EGFP_Restraint: df=4,P=0.340 OGT_Ctrl: df=4,P=0.525 ; OGT_Restraint: df=4,P=0.027	F(3,12)=1.835,P=0.194	Scheirer-Ray-Hare Test	Hvirus×treatment (3,12)= 25.83	P<0.001
Figure 8I	Releative enrichment (% input)	STAT3_HA vs.STAT3S727A_HA	sample	n=4	STAT3_HA: -2000~-1500 df=4,P=0.958; -1500~-1000 df=4,P=0.299; -1000~-500 df=4,P=0.106;-500~0 df=4,P=0.990; STAT3S727A_HA: -2000~-1500 df=4,P=0.239; -1500~-1000 df=4,P=0.417; -1000~-500 df=4,P=0.903;-500~0 df=4,P=0.792	F(7,24)=2.190,P= 0.072	Two-way RM ANOVA	Fgenotype×fragment (3.18) = 18.19	P<0.001
Figure 8I	Releative enrichment (% input)	STAT3_IgG vs.STAT3S727A_IgG	sample	n=4	STAT3_IgG: -2000~-1500 df=4,P=0.482; -1500~-1000 df=4,P=0.801; -1000~-500 df=4,P=0.315 ;-500~0 df=4,P=0.295; STAT3S727A_IgG: -2000~-1500 df=4,P=0.559; -1500~-1000 df=4,P=0.741; -1000~-500 df=4,P=0.934;-500~0 df=4,P=0.270	F(7,24)=2.227,P= 0.068	Two-way RM ANOVA	Fgenotype×fragement (3,18) = 1.314	P=0.3005
Figure 8J	Releative enrichment (% input)	STAT3_HA vs.STAT3S727A_HA	sample	n=4	STAT3_HA: -2000~-1500 df=4,P=0.557; -1500~-1000 df=4,P=0.576; -1000~-500 df=4,P=0.545;-500~0 df=4,P=0.925; STAT3S727A_HA: -2000~-1500 df=4,P=0.669; -1500~-1000 df=4,P=0.428; -1000~-500 df=4,P=0.594;-500~0 df=4,P=0.195;	F(7,24)=0.488,P= 0.834	Two-way RM ANOVA	Fgenotype×fragment (3.18) = 67.86	P<0.001
Figure 8J	Releative enrichment (% input)	STAT3_IgG vs.STAT3S727A_IgG	sample	n=4	STAT3_IgG: -2000~-1500 df=4,P=0.673; -1500~-1000 df=4,P=0.842; -1000~-500 df=4,P=0.809;-500~0 df=4,P=0.841; STAT3S727A_IgG: -2000~-1500 df=4,P=0.669; -1500~-1000 df=4,P=0.726; -1000~-500 df=4,P=0.138;-500~0 df=4,P=0.559	F(7,24)=0.361,P= 0.916	Two-way RM ANOVA	Fgenotype×fragement (3,18) = 0.8375	P=0.4908
Figure 8L	Relative mRNA levels (Gabbr2)	Stat3flox-/-_EGFP ctrl vs. restraint	sample	n=4	Stat3flox-/-_EGFP ctrl:df=4,P=0.967; restraint:df=4,P=0.805	F(1,6)=1.373,P= 0.308	Two-tailed unpaired Student’s t-test	t=-3.25, df=6	P = 0.015
		Stat3flox+/+_EGFP ctrl vs. restraint	sample	n=4	Stat3flox+/+_EGFP ctrl:df=4,P=0.52; restraint:df=4,P=0.97	F(1,6)=0.26,P= 0.62	Two-tailed unpaired Student’s t-test	t=-0.567, df=6	P = 0.59
		Stat3flox+/+_STAT3 ctrl vs. restraint	sample	n=4	Stat3flox+/+_STAT3 ctrl:df=4,P=0.35; restraint:df=4,P=0.91	F(1,6)=0.20,P= 0.67	Two-tailed unpaired Student’s t-test	t=-3.54, df=6	P = 0.012
		Stat3flox+/+_STAT3S727A ctrl vs. restraint	sample	n=4	Stat3flox+/+_STAT3S727A ctrl:df=4,P=0.38; restraint:df=4,P=0.76	F(1,6)=0.08,P= 0.78	Two-tailed unpaired Student’s t-test	t=-1.28, df=6	P = 0.24
Figure 8M	Relative mRNA levels (Gabrb3)	Stat3flox-/-_EGFP ctrl vs. restraint	sample	n=4	Stat3flox-/-_EGFP ctrl:df=4,P=0.60; restraint:df=4,P=0.76	F(1,6)=5.79,P= 0.045	Welch’s t-test	t=-3.07, df=6	P = 0.023
		Stat3flox+/+_EGFP ctrl vs. restraint	sample	n=4	Stat3flox+/+_EGFP ctrl:df=4,P=0.76; restraint:df=4,P=0.88	F(1,6)=1.22,P= 0.32	Two-tailed unpaired Student’s t-test	t=-1.40, df=6	P = 0.21
		Stat3flox+/+_STAT3 ctrl vs. restraint	sample	n=4	Stat3flox+/+_STAT3 ctrl:df=4,P=0.60; restraint:df=4,P=0.75	F(1,6)=2.81,P= 0.10	Two-tailed unpaired Student’s t-test	t=-3.23, df=6	P =0.015
		Stat3flox+/+_STAT3S727A ctrl vs. restraint	sample	n=4	Stat3flox+/+_STAT3S727A ctrl:df=4,P=0.79; restraint:df=4,P=0.69	F(1,6)=0.51,P= 0.50	Two-tailed unpaired Student’s t-test	t=-1.07, df=6	P = 0.32
Figure 8O	Relative protein levels (Gabbr2)	Stat3flox-/-_EGFP ctrl vs. restraint	sample	n=3	Stat3flox-/-_EGFP ctrl:df=3,P=0.740; restraint:df=3,P=0.741	F(1,4)=2.141,P= 0.217	Two-tailed unpaired Student’s t-test	t=-3.76, df=4	P = 0.020
		Stat3flox+/+_EGFP ctrl vs. restraint	sample	n=3	Stat3flox-/-_EGFP ctrl:df=3,P=0.814; restraint:df=3,P=0.938	F(1,4)=0.610,P= 0.479	Two-tailed unpaired Student’s t-test	t=1.889, df=4	P = 0.132
		Stat3flox+/+_STAT3 ctrl vs. restraint	sample	n=3	Stat3flox-/-_EGFP ctrl:df=3,P=0.255; restraint:df=3,P=0.689	F(1,4)=0.500,P= 0.519	Two-tailed unpaired Student’s t-test	t=-3.02, df=4	P = 0.039
		Stat3flox+/+_STAT3S727A ctrl vs. restraint	sample	n=3	Stat3flox-/-_EGFP ctrl:df=3,P=0.390; restraint:df=3,P=0.454	F(1,4)=1.041,P= 0.365	Two-tailed unpaired Student’s t-test	t=3.32, df=4	P = 0.029
Figure 8P	Relative protein levels (Gabrb3)	Stat3flox-/-_EGFP ctrl vs. restraint	sample	n=3	Stat3flox-/-_EGFP ctrl:df=3,P=0.938; restraint:df=3,P=0.109	F(1,4)=2.340,P= 0.201	Two-tailed unpaired Student’s t-test	t=-4.79, df=4	P = 0.0087
		Stat3flox+/+_EGFP ctrl vs. restraint	sample	n=3	Stat3flox-/-_EGFP ctrl:df=3,P=0.843; restraint:df=3,P=0.883	F(1,4)=0.535,P= 0.505	Two-tailed unpaired Student’s t-test	t=3.85, df=4	P = 0.018
		Stat3flox+/+_STAT3 ctrl vs. restraint	sample	n=3	Stat3flox-/-_EGFP ctrl:df=3,P=0.828; restraint:df=3,P=0.376	F(1,4)=0.0255,P= 0.881	Two-tailed unpaired Student’s t-test	t=-4.56, df=4	P =0.0104
		Stat3flox+/+_STAT3S727A ctrl vs. restraint	sample	n=3	Stat3flox-/-_EGFP ctrl:df=3,P=0.281; restraint:df=3,P=0.993	F(1,4)=0.148,P= 0.720	Two-tailed unpaired Student’s t-test	t=3.97, df=4	P = 0.0165
Supplementary information Figure 1F	Relative mRNA levels	Cxcl10: restraint vs. ctrl	sample	n=5	ctrl:df=5,P=0.245 ; restraint:df=5,P=0.495	F(1,8)=4.483,P= 0.067	Two-tailed unpaired Student’s t-test	t=-2.473, df=8	P = 0.039
		Osmr: restraint vs. ctrl	sample	n=5	ctrl:df=5,P=0.332 ; restraint:df=5,P=0.581	F(1,8)=1.101,P= 0.325	Two-tailed unpaired Student’s t-test	t=-4.358, df=8	P = 0.002
		Il6: restraint vs. ctrl	sample	n=5	ctrl:df=5,P=0.841 ; restraint:df=5,P=0.119	F(1,8)=1.449,P= 0.263	Two-tailed unpaired Student’s t-test	t=-2.547, df=8	P = 0.034
		Ccl7: restraint vs. ctrl	sample	n=5	ctrl:df=5,P=0.013 ; restraint:df=5,P=0.079	F(1,8)=0.650,P= 0.444	Mann-Whitney U test	Z=-2.611	P = 0.008
		Il1r1: restraint vs. ctrl	sample	n=5	ctrl:df=5,P=0.494 ; restraint:df=5,P=0.927	F(1,8)=1.90,P= 0.205	Two-tailed unpaired Student’s t-test	t=-2.465, df=8	P = 0.039
		Ptpn2: restraint vs. ctrl	sample	n=5	ctrl:df=5,P=0.460 ; restraint:df=5,P=0.392	F(1,8)=0.507,P= 0.497	Two-tailed unpaired Student’s t-test	t=-4.241, df=8	P = 0.003
Supplementary information Figure 2C	PLA puncta number per TH+ cell	STAT3-OGT-PLA	cell	n=240 cells from 6 mice	df=240, P<0.001	F(3,957)=40.571,P<0.001	Scheirer-Ray-Hare Test	Hvirus×treatment= 633.34	P<0.001
	PLA puncta intensity per TH+ cell	STAT3-OGT-PLA	cell	n=240 cells from 6 mice	df=240, P<0.001	F(3,957)=99.54,P<0.001	Scheirer-Ray-Hare Test	Hvirus×treatment= 369.45	P<0.001
Supplementary information Figure 3B	GFP+TH+cells / TH+cells (%)	Ogtflox+/Y vs.Ogtflox-/Y	sample	n=3	Ogtflox+/Ydf=3,P=0.7099 ;Ogtflox-/Ydf=3,P= 0.3956	F(1,4)=0.9014,P= 0.3962	Two-tailed unpaired Student’s t-test	t=3.5221, df=4	P = 0.0244
Supplementary information Figure 3H	Releative enrichment (% input)	Cxcl10: Ogtflox+/Y vs.Ogtflox-/Y	sample	n=4	Ogtflox-/Y _IgG: df=4,P=0.2406 ;Ogtflox+/Y_IgG: df=4,P= 0.7140 Ogtflox-/Y _HA: df=4,P=0.8617 ;Ogtflox+/Y_HA: df=4,P= 0.0591	F(3,12)=1.4300,P= 0.2825	Two-way RM ANOVA	Fgenotype×antibody (1,6) = 13.70	P=0.0101
		Il6: Ogtflox+/Y vs.Ogtflox-/Y	sample	n=4	Ogtflox-/Y _IgG: df=4,P=0.1719 ;Ogtflox+/Y_IgG: df=4,P= 0.8421 Ogtflox-/Y _HA: df=4,P=0.9793 ;Ogtflox+/Y_HA: df=4,P= 0.9846	F(3,12)=2.3523,P= 0.1236	Two-way RM ANOVA	Fgenotype×antibody (1,6) = 35.69	P<0.001
		Myc: Ogtflox+/Y vs.Ogtflox-/Y	sample	n=4	Ogtflox-/Y _IgG: df=4,P=0.7024 ;Ogtflox+/Y_IgG: df=4,P= 0.2371 Ogtflox-/Y _HA: df=4,P=0.2315 ;Ogtflox+/Y_HA: df=4,P= 0.9097	F(3,12)=1.6561,P= 0.2290	Two-way RM ANOVA	Fgenotype×antibody (1,6) = 8.134	P=0.0291
		Hif1a: Ogtflox+/Y vs.Ogtflox-/Y	sample	n=4	Ogtflox-/Y _IgG: df=4,P=0.0700 ;Ogtflox+/Y_IgG: df=4,P= 0.4176 Ogtflox-/Y _HA: df=4,P=0.1084 ;Ogtflox+/Y_HA: df=4,P= 0.7460	F(3,12)=1.9161,P= 0.1808	Two-way RM ANOVA	Fgenotype×antibody (1,6) = 7.398	P=0.0346
		Bcl-2: Ogtflox+/Y vs.Ogtflox-/Y	sample	n=4	Ogtflox-/Y _IgG: df=4,P=0.4368 ;Ogtflox+/Y_IgG: df=4,P= 0.6307 Ogtflox-/Y _HA: df=4,P=0.8578 ;Ogtflox+/Y_HA: df=4,P= 0.2316	F(3,12)=2.6377,P= 0.0974	Two-way RM ANOVA	Fgenotype×antibody (1,6) = 34.41	P=0.0011
Supplementary information Figure 4B	Relative STAT3 protein levels	restraint vs. ctrl	sample	n=3	ctrl:df=3,P=0.7982; restraint:df=3,P=0.9995 ; release:df=3,P=0.9700	F(2.6)=0.1429,P= 0.8698	One-way ANOVA	F(2.6) = 0.7997	P = 0.4892
Supplementary information Figure 4D	Relative STAT3S727 protein levels	restraint vs. ctrl	sample	n=3	ctrl:df=3,P=0.8791; restraint:df=3,P=0.4820 ; release:df=3,P=0.9709	F(2.6)=4.2567,P= 0.0735	One-way ANOVA	F(2.6) = 8.4242	P = 0.0183
Supplementary information Figure 4F	Relative STAT3Y705 protein levels	restraint vs. ctrl	sample	n=3	ctrl:df=3,P=0.8165; restraint:df=3,P=0.3917; release:df=3,P=0.7837	F(2.6)=7.4915,P= 0.0243	Welch's ANOVA	F(2.6) = 17.5382	P = 0.0051
Supplementary information Figure 4H	PLA puncta number per TH+ cell	STAT3-PLA vs.0min	cell	n=240 cells from 6 mice	df=240, P<0.001	F(6,1673)=1.6133,P=0.1395	Kruskal–Wallis H test	H=8.201	P=0.2237
	PLA puncta intensity per TH+ cell	STAT3-PLAvs.0min	cell	n=240 cells from 6 mice	df=240, P<0.001	F(6,1673)=2.2337,P=0.0376	Kruskal–Wallis H test	H=9.541	P=0.1453
Supplementary information Figure 4J	Corticosterone concentration	restraint vs. 0min	mouse	n=6	Rstr 0 min:df=6,P=0.532; 10 min:df=6,P=0.889; 30 min:df=6,P=0.680; Rel 10 min:df=6,P=0.302; 15 min:df=6,P=0.496; 30 min:df=6,P=0.307;60 min:df=6,P=0.495	F(6,36)=2.002,P=0.092	One-way ANOVA	F(6,36)=112.43	P<0.001
Supplementary information Figure 5C	O-GlcNAc+TH+cells / TH+ cells (%)	OGT vs. EGFP	mouse	n=11	EGFP df=11,P=0.0913 ; OGT df=11,P=0.2123	F(1,20)=2.4372,P= 0.1342	Two-tailed unpaired Student’s t-test	t=-3.7992, df=20	P = 0.0011
Supplementary information Figure 5F	Relative levels of Oga mRNA	Ogaflox+/+ vs.Ogaflox-/-	sample	n=4	Ogaflox-/-df=4,P=0.1218; Ogaflox+/+ df=4,P=0.0621	F(1,6)=7.0511,P= 0.0378	Welch's t-test	t=3.77, df=6	P = 0.017
Supplementary information Figure 5I	O-GlcNAc+TH+cells / TH+ cells (%)	Ogaflox+/+ vs.Ogaflox-/-	mouse	n=8	Ogaflox-/-df=8,P=0.097; Ogaflox+/+ df=8,P=0.828	F(1,14)=1.167,P= 0.298	Two-tailed unpaired Student’s t-test	t=-2.853, df=14	P = 0.013
Supplementary information Figure 6D	Relative STAT3 protein levels	Stat3flox+/+ vs.Stat3flox-/-	sample	n=3	Stat3flox-/- df=3,P=0.8165 ;Stat3flox+/+df=3,P=0.3917	F(1,4)=3.2761,P= 0.1248	Two-tailed unpaired Student’s t-test	t=5.5682, df=4	P = 0.0028
Supplementary information Figure 6F	Relative levels of Stat3 mRNA	Stat3flox+/+ vs.Stat3flox-/-	sample	n=6	Stat3flox-/- df=6,P=0.119 ;Stat3flox+/+df=6,P=0.917	F(1,10)=2.419,P= 0.151	Two-tailed unpaired Student’s t-test	t=5.595, df=10	P<0.001
Supplementary information Figure 6I	AUC (Restraint)	Stat3flox+/+ vs.Stat3flox-/-	mouse	n=8	Stat3flox-/-: df=8,P=0.6320 ; Stat3flox+/+: df=8,P=0.1767	F(1,14)=0.2069,P=0.6562	Two-tailed unpaired Student’s t-test	t=6.679, df=14	P<0.001
	AUC (Release)	Stat3flox+/+ vs.Stat3flox-/-	mouse	n=8	Stat3flox-/-: df=8,P=0.3282 ; Stat3flox+/+: df=8,P=0.2376	F(1,14)=0.0281,P=0.8692	Two-tailed unpaired Student’s t-test	t=3.239, df=14	P=0.0059
Supplementary information Figure 6J	Average△F/F (%) (Restraint)	Stat3flox+/+ vs.Stat3flox-/-	mouse	n=8	Stat3flox-/-: df=8,P=0.6321 ; Stat3flox+/+: df=8,P=0.1766	F(1,14)=0.2069,P=0.6562	Two-tailed unpaired Student’s t-test	t=6.679, df=14	P<0.001
	Average△F/F (%) (Release)	Stat3flox+/+ vs.Stat3flox-/-	mouse	n=8	Stat3flox-/-: df=8,P=0.8165 ; Stat3flox+/+: df=8,P=0.2375	F(1,14)=0.9884,P=0.3370	Two-tailed unpaired Student’s t-test	t=3.237, df=14	P<0.001
Supplementary information Figure 6M	AUC (Restraint)	Stat3flox+/+ vs.Stat3flox-/-	mouse	n=8	Stat3flox-/-: df=8,P=0.4480 ; Stat3flox+/+: df=8,P=0.1727	F(1,14)=2.2734,P=0.1538	Two-tailed unpaired Student’s t-test	t=3.517, df=14	P=0.0034
	AUC (Release)	Stat3flox+/+ vs.Stat3flox-/-	mouse	n=8	Stat3flox-/-: df=8,P=0.1658 ; Stat3flox+/+: df=8,P=0.2461	F(1,14)=3.1751,P=0.0965	Two-tailed unpaired Student’s t-test	t=3.546, df=14	P=0.0032
Supplementary information Figure 6N	AUC (Restraint)	Stat3flox+/+ vs.Stat3flox-/-	mouse	n=8	Stat3flox-/-: df=8,P=0.4480 ; Stat3flox+/+: df=8,P=0.1727	F(1,14)=2.2734,P=0.1538	Two-tailed unpaired Student’s t-test	t=3.517, df=14	P=0.0034
	AUC (Release)	Stat3flox+/+ vs.Stat3flox-/-	mouse	n=8	Stat3flox-/-: df=8,P=0.1658 ; Stat3flox+/+: df=8,P=0.3296	F(1,14)=3.3499,P=0.0886	Two-tailed unpaired Student’s t-test	t=3.592, df=14	P=0.0029
Supplementary information Figure 7C	AUC	Stat3flox+/+ vs.Stat3flox-/-	mouse	n=8	Stat3flox-/- df=8,P=0.832 ;Stat3flox+/+df=8,P=0.519	F(1,14)=0.0001,P= 0.991	Two-tailed unpaired Student’s t-test	t=0.238, df=14	P = 0.816
	Average△F/F (%)	Stat3flox+/+ vs.Stat3flox-/-	mouse	n=8	Stat3flox-/- df=8,P=0.832 ;Stat3flox+/+df=8,P=0.519	F(1,14)=0.0001,P= 0.991	Two-tailed unpaired Student’s t-test	t=0.238, df=14	P = 0.816
Supplementary information Figure 7E	AUC	Stat3flox+/+ vs.Stat3flox-/-	mouse	Stat3flox-/- n=9 ; Stat3flox+/+ n=8	Stat3flox-/- df=9,P=0.008 ;Stat3flox+/+df=8,P=0.080	F(1,15)=0.682,P= 0.422	Mann-Whitney U test	Z=0.962	P = 0.370
	Average△F/F (%)	Stat3flox+/+ vs.Stat3flox-/-	mouse	Stat3flox-/- n=9 ; Stat3flox+/+ n=8	Stat3flox-/- df=9,P=0.008 ;Stat3flox+/+df=8,P=0.080	F(1,15)=0.683,P= 0.422	Mann-Whitney U test	Z=0.962	P = 0.370
Supplementary information Figure 7H	AUC	Stat3flox+/+ vs.Stat3flox-/-	mouse	n=8	Stat3flox-/- df=8,P=0.606 ;Stat3flox+/+df=8,P=0.026	F(1,14)=0.137,P= 0.717	Mann-Whitney U test	Z=0.798	P = 0.315
	Average△F/F (%)	Stat3flox+/+ vs.Stat3flox-/-	mouse	n=8	Stat3flox-/- df=8,P=0.606 ;Stat3flox+/+df=8,P=0.026	F(1,14)=0.137,P= 0.717	Mann-Whitney U test	Z=0.798	P = 0.315
Supplementary information Figure 7J	AUC	Stat3flox+/+ vs.Stat3flox-/-	mouse	Stat3flox-/- n=9 ; Stat3flox+/+ n=7	Stat3flox-/- df=9,P=0.300 ;Stat3flox+/+df=7,P=0.667	F(1,14)=0.287,P= 0.601	Two-tailed unpaired Student’s t-test	t=0.785, df=14	P = 0.446
	Average△F/F (%)	Stat3flox+/+ vs.Stat3flox-/-	mouse	Stat3flox-/- n=9 ; Stat3flox+/+ n=7	Stat3flox-/- df=9,P=0.300 ;Stat3flox+/+df=7,P=0.667	F(1,14)=0.287,P= 0.600	Two-tailed unpaired Student’s t-test	t=0.785, df=14	P = 0.446
Supplementary information Figure 7M	p-STAT3S727-PLA	no sucrose vs. sucrose	cell	n=240 cells from 6 mice	no sucrose:df=240,P<0.001 ;sucrose:df=240,P<0.001	F(1,478)=0.0252,P= 0.8740	Mann-Whitney U test	Z=0.7167	P = 0.4711
		no sucrose vs. sucrose	cell	n=240 cells from 6 mice	no sucrose:df=240,P<0.001 ;sucrose:df=240,P<0.001	F(1,478)=0.7197,P= 0.3967	Mann-Whitney U test	Z=-1.8674	P = 0.0619
Supplementary information Figure 8D	STAT3-PLA	STAT3-PLA vs.Stat3flox+/+_EGFP	cell	STAT3flox+/+_STAT3S727D : n=200 cells from 5 mice Others: n=240 cells from 6 mice	STAT3flxo+/+_STAT3S727D : df=200, P<0.001 ; Others: df=240, P<0.001	F(4,1155)=12.49,P<0.001	Kruskal–Wallis H test	H=156.22	P<0.001
		STAT3-PLA vs.Stat3flox+/+_EGFP	cell	STAT3flox+/+_STAT3;STAT3flox+/+_STAT3S727D STAT3flox+/+_STAT3S727A : n=200 cells from 5 mice Others: n=240 cells from 6 mice	STAT3flox+/+_STAT3;STAT3flox+/+_STAT3S727D STAT3flox+/+_STAT3S727A : df=200, P<0.001 Others: df=240, P<0.001	F(4,1075)=8.29,P<0.001	Kruskal–Wallis H test	H=70.12	P<0.001
Supplementary information Figure 8E	p-STAT3S727-PLA	p-STAT3S727-PLA vs.Stat3flox+/+_EGFP	cell	STAT3flox+/+_STAT3;STAT3flox+/+_STAT3S727D STAT3flox+/+_STAT3S727A : n=200 cells from 5 mice Others: n=240 cells from 6 mice	STAT3flox+/+_STAT3;STAT3flox+/+_STAT3S727D STAT3flox+/+_STAT3S727A : df=200, P<0.001 Others: df=240, P<0.001	F(4,1075)=46.17,P<0.001	Kruskal–Wallis H test	H=298.37	P<0.001
		p-STAT3S727-PLA vs.Stat3flox+/+_EGFP	cell	STAT3flox+/+_STAT3;STAT3flox+/+_STAT3S727D STAT3flox+/+_STAT3S727A : n=200 cells from 5 mice Others: n=240 cells from 6 mice	STAT3flox+/+_STAT3;STAT3flox+/+_STAT3S727D STAT3flox+/+_STAT3S727A : df=200, P<0.001 Others: df=240, P<0.001	F(4,1075)=19.48,P<0.001	Kruskal–Wallis H test	H=194.44	P<0.001
Supplementary information Figure 9D	Total distance (m)	Stat3flox+/+ vs.Stat3flox-/-	mouse	n=12	Stat3flox-/-_Ctrl: df=12,P=0.7301 ; Stat3flox-/-_Restraint: df=12,P=0.6458 Stat3flox+/+_Ctrl: df=12,P=0.5570 ; Stat3flox+/+_Restraint: df=12,P=0.6368	F(3,44)=2.6392,P=0.0612	Two-way ANOVA	Fgenotype×treatment (3,44) = 0.6973	P = 0.4082
	Center times (s)	Stat3flox+/+ vs.Stat3flox-/-	mouse	n=12	Stat3flox-/-_Ctrl: df=12,P=0.4132 ; Stat3flox-/-_Restraint: df=12,P=0.9125 Stat3flox+/+_Ctrl: df=12,P=0.0786 ; Stat3flox+/+_Restraint: df=12,P=0.0211	F(3,44)=0.8473,P=0.4755	Scheirer-Ray-Hare Test	Hgenotype×treatment= 16.7526	P<0.001
Supplementary information Figure 9G	Open arms times (s)	Stat3flox+/+ vs.Stat3flox-/-	mouse	n=12	Stat3flox-/-_Ctrl: df=12,P=0.517 ; Stat3flox-/-_Restraint: df=12,P=0.100 Stat3flox+/+_Ctrl: df=12,P=0.218 ; Stat3flox+/+_Restraint: df=12,P=0.737	F(3,44)=0.457,P=0.714	Two-way ANOVA	Fgenotype×treatment (3,44) = 6.279	P = 0.016
	Open arms entries (%)	Stat3flox+/+ vs.Stat3flox-/-	mouse	n=12	Stat3flox-/-_Ctrl: df=12,P=0.125 ; Stat3flox-/-_Restraint: df=12,P=0.468 Stat3flox+/+_Ctrl: df=12,P=0.149 ; Stat3flox+/+_Restraint: df=12,P=0.054	F(3,44)=1.645,P=0.193	Two-way ANOVA	Fgenotype×treatment (3,44) = 24.06	P<0.001
Supplementary information Figure 9J	Sniff times (s)	Stat3flox-/-_EGFP restraint vs. ctrl	mouse	n=12	Stat3flox-/-_EGFP ctrl Empty:df=12,P=0.1264 ; Mouse:df=12,P=0.1261 Stat3flox-/-_EGFP restraint Empty:df=12,P=0.3551 ; Mouse:df=12,P=0.6489	F(3,44)=2.451,P= 0.076	Two-way ANOVA	Fgenotype×treatment (3,44) = 8.33	P<0.001
		Stat3flox+/+_EGFP restraint vs. ctrl	mouse	n=12	Stat3flox+/+_EGFP ctrl Empty:df=12,P=0.5184 ; Mouse:df=12,P=0.3507 Stat3flox+/+_EGFP restraint Empty:df=12,P=0.1110 ; Mouse:df=12,P=0.0723	F(3,44)=2.539,P= 0.071	Two-way ANOVA	Fgenotype×treatment (3,44) = 6.1234	P=0.003
Supplementary information Figure 9L	CPP Score (s)	Pre-test: Stat3flox+/+ vs. Stat3flox-/-	mouse	n=12	Stat3flox-/-_Ctrl: df=12,P=0.198 ; Stat3flox-/-_Restraint: df=12,P=0.272 Stat3flox+/+_Ctrl: df=12,P=0.073 ; Stat3flox+/+_Restraint: df=12,P=0.375	F(3,44)=0.521,P=0.670	Two-way ANOVA	Fgenotype×treatment (3,44) = 0.040	P = 0.842
Supplementary information Figure 9M		Test: Stat3flox+/+ vs. Stat3flox-/-	mouse	n=12	Stat3flox-/-_Ctrl: df=12,P=0.064 ; Stat3flox-/-_Restraint: df=12,P=0.743 Stat3flox+/+_Ctrl: df=12,P=0.181 ; Stat3flox+/+_Restraint: df=12,P=0.190	F(3,44)=2.241,P=0.097	Two-way ANOVA	Fgenotype×treatment (3,44) = 10.953	P = 0.002
Supplementary information Figure 10A	Relative protein levels (OGT)	EGFP vs.OGT	sample	n=4	EGFP: df=4,P=0.958 ; OGT: df=4,P=0.131	F(1,6)=0.724,P=0.427	Two-tailed unpaired Student’s t-test	t=-2.53, df=6	P = 0.045
Supplementary information Figure 10D	Relative protein levels (GABBR2)	Ogaflox+/+ vs.Ogaflox-/-	sample	n=4	Ogaflox-/-_Ctrl: df=4,P=0.580 ; Ogaflox-/-_Restraint: df=4,P=0.545 Ogaflox+/+_Ctrl: df=4,P=0.734 ; Ogaflox+/+_Restraint: df=4,P=0.684	F(3,12)=6.767,P=0.0064	Welch's ANOVA	Fgenotype×treatment (3,12) = 10.02	P = 0.0014
Supplementary information Figure 10E	Relative protein levels (GABRB3)	Ogaflox+/+ vs.Ogaflox-/-	sample	n=4	Ogaflox-/-_Ctrl: df=4,P=0.670 ; Ogaflox-/-_Restraint: df=4,P=0.106 Ogaflox+/+_Ctrl: df=4,P=0.749 ; Ogaflox+/+_Restraint: df=4,P=0.200	F(3,12)=0.881,P=0.478	Two-way ANOVA	Fgenotype×treatment (3,12) = 28.13	P<0.001
Supplementary information Figure 10F	Relative protein levels (OGA)	Ogaflox+/+ vs.Ogaflox-/-	sample	n=4	Ogaflox-/-: df=4,P=0.445; Ogaflox+/+: df=4,P=0.154	F(1,6)=0.296,P=0.606	Two-tailed unpaired Student’s t-test	t=4.61, df=6	P = 0.0036
Supplementary information Figure 10H	Relative mRNA levels (Gabbr2)	Stat3flox-/-_EGFP ctrl vs. restraint	sample	n=4	Stat3flox-/-_EGFP ctrl:df=4,P=0.309; restraint:df=4,P=0.428	F(1,6)=0.161,P= 0.702	Two-tailed unpaired Student’s t-test	t=-3.59, df=6	P = 0.0115
		Stat3flox+/+_EGFP ctrl vs. restraint	sample	n=4	Stat3flox+/+_EGFP ctrl:df=4,P=0.017; restraint:df=4,P=0.808	F(1,6)=0.0005,P= 0.984	Mann-Whitney U test	Z=-1.15	P = 0.343
		Stat3flox+/+_STAT3 ctrl vs. restraint	sample	n=4	Stat3flox+/+_STAT3 ctrl:df=4,P=0.758; restraint:df=4,P=0.276	F(1,6)=0.052,P= 0.828	Two-tailed unpaired Student’s t-test	t=-3.11, df=6	P = 0.0225
		Stat3flox+/+_STAT3S727A ctrl vs. restraint	sample	n=4	Stat3flox+/+_STAT3S727A ctrl:df=4,P=0.415; restraint:df=4,P=0.672	F(1,6)=0.129,P= 0.732	Two-tailed unpaired Student’s t-test	t=-0.89, df=6	P = 0.408
Supplementary information Figure 10I	Relative mRNA levels (Gabrb3)	Stat3flox-/-_EGFP ctrl vs. restraint	sample	n=4	Stat3flox-/-_EGFP ctrl:df=4,P=0.866; restraint:df=4,P=0.551	F(1,6)=0.101,P= 0.762	Two-tailed unpaired Student’s t-test	t=-5.20, df=6	P = 0.0036
		Stat3flox+/+_EGFP ctrl vs. restraint	sample	n=4	Stat3flox+/+_EGFP ctrl:df=4,P=0.314; restraint:df=4,P=0.457	F(1,6)=0.403,P= 0.532	Two-tailed unpaired Student’s t-test	t=-0.51, df=6	P = 0.633
		Stat3flox+/+_STAT3 ctrl vs. restraint	sample	n=4	Stat3flox+/+_STAT3 ctrl:df=4,P=0.365; restraint:df=4,P=0.468	F(1,6)=0.023,P= 0.884	Two-tailed unpaired Student’s t-test	t=-7.29, df=6	P<0.001
		Stat3flox+/+_STAT3S727A ctrl vs. restraint	sample	n=4	Stat3flox+/+_STAT3S727A ctrl:df=4,P=0.290; restraint:df=4,P=0.387	F(1,6)=0.906,P= 0.378	Two-tailed unpaired Student’s t-test	t=-0.42, df=6	P = 0.697
