# Supplementary material for: Counterbalancing O‐GlcNAcylation and STAT3 Phosphorylation in Ventral Tegmental Area Dopaminergic Neurons Mediates Behavioral Adaptations to Acute Restraint Stress
Source: Adv Sci (Weinh). 2025 Jul 21;12(39):e02701. doi: 10.1002/advs.202502701 (PMC12533289; doi:10.1002/advs.202502701)
Supplement: Supplementary file 4 — Supporting Information [file ADVS-12-e02701-s003.xlsx]

## Sheet: Sheet1
Table S3 List of primers
Primer ID	Gene ID	Sequence	Application
P1	Cxcl10	TTTCTGCCTCATCCTGCT	RT-qPCR primers
		GCAGGGATGATTTCAAGC
P2	Osmr	AAGCGAAGTCTTGGAGGAG	RT-qPCR primers
		ACCCAGATGGTGTTGGATA
P3	IL6	GCAAGAGACTTCCATCCAGT	RT-qPCR primers
		CTGTTGGGAGTGGTATCCTC
P4	Ccl7	ATCTCTGCCACGCTTCTGT	RT-qPCR primers
		CTCTTGAGATTCCTCTTGGG
P5	Il1r1	ACTCCAGGATTCATCAGCA	RT-qPCR primers
		GCCAGGGTCATTCTCTAACA
P6	Ptpn2	AACGGATGACAGAGAAATGG	RT-qPCR primers
		AAGAGAGAAGGTGCCAGAGC
P7	Cxcl10	CCCTTCTAGGTGTTTAGTTCCA	Chip-qPCR primers
		GCTCTCAAACACTTGGTTATGC
P8	IL6	TCACCCACTTTACCCACCTG	Chip-qPCR primers
		CCTGGACAACAGACAGTAATGT
P9	Myc	TTGGCAATTCACTCCTCC	Chip-qPCR primers
		ACACCTCCACACAGTTCCA
P10	Hif1a	GAAAGGGACTTGGTAATAACGG	Chip-qPCR primers
		CTTACAGGAGGCAAACAGC
P11	Bcl-2	CTTCTCCTCTCTTCACTGGC	Chip-qPCR primers
		GGTATGCGGAGTTACTTTGG
P12	Oga	GAGAAGATAACCCATCGGG	RT-qPCR primers
		GCTCCATAACCCAAGGTCT
P13	Stat3	AACATTCTGGGCACGAAC	RT-qPCR primers
		CACATCTCTGCTCCCTAAGG
P14	OGT Recombinant Plasmid	GAGCTCATGTATTGTAACTTGGCTCATT	Amplification of OGT target gene sequence for construction of recombinant Cre-dependent AAV vector
		GGTACCTTATGCTGACTCAGTGACTT
P15	STAT3 Recombinant Plasmid	CGGCTAGCCGATGGCTCAGTGGAACCAGCTGC	Amplification of STAT3 target gene sequence for construction of recombinant Cre-dependent AAV vector
		AGGCGCGCCTTCAAGCGTAGTCTGGGACGTCGTATGGGTATCACATGGGGGAGGTAGCACACTCC
P16	STAT3Ser727A Recombinant Plasmid	CGGCTAGCCGATGGCTCAGTGGAACCAGCTG	Amplification of STAT3Ser727A target gene sequence for construction of recombinant Cre-dependent AAV vector
		AGGCGCGCCTTCAAGCGTAGTCTGGGACGTCGTATGGGTACATGGGGGAGGTAGCACACTC
P17	STAT3Ser727D Recombinant Plasmid	TGACCTGCCGATGGACCCCCGCACTTTAGA	Amplification of STAT3Ser727D target gene sequence point mutation and construction of recombinant Cre-dependent AAV vector
		TCTAAAGTGCGGGG GTC CATCGGCAGGTCA
P18	Gabbr2 (-500-0)	GGAGTTGCTTTCTTCAGTTCC	Chip-qPCR primers
		TAGTTCTGAGTCCCTGCCTG
P19	Gabbr2 (-1000--500)	GTCTGGGGTGACTATTACCTCT	Chip-qPCR primers
		CCCGCATAGCCACTTTCTA
P20	Gabbr2 (-1500--1000)	GGATGTTGTAGGTTAGTGCTCA	Chip-qPCR primers
		TTCTGTCTCCCAGGTGGTA
P21	Gabbr2 (-2000--1500)	TGGCAAAGGACTCCAGACTG	Chip-qPCR primers
		TACTGCTTCTCCCAGGTCTG
P22	Gabrb3 (-500-0)	GACTGAACAACTGAGTGAGCA	Chip-qPCR primers
		CTTTACTCCCAGTTGCTATGC
P23	Gabrb3 (-1000--500)	ATCAGTGCTTCTTGCCATAGAG	Chip-qPCR primers
		GGCAAGGAGTATGTCTCGCT
P24	Gabrb3 (-1500--1000)	TGCATGCAAA CACCAGAC	Chip-qPCR primers
		TTTCAAGAAGCACAGGGC
P25	Gabrb3 (-2000--1500)	CGATGTCATTTCAGAATCCC	Chip-qPCR primers
		GAAGCCAAGACACTGAATCA
P26	Gabbr2	TGGCAAAGGACTCCAGACTG	RT-qPCR primers
		TACTGCTTCTCCCAGGTCTG
P27	Gabrb3	TGCATGCAAA CACCAGAC	RT-qPCR primers
		TTTCAAGAAGCACAGGGC
